# Supplementary material for: Inhibition of SK4 Potassium Channels Suppresses Cell Proliferation, Migration and the Epithelial-Mesenchymal Transition in Triple-Negative Breast Cancer Cells
Source: PLoS One. 2016 Apr 28;11(4):e0154471. doi: 10.1371/journal.pone.0154471 (PMC4849628; doi:10.1371/journal.pone.0154471)
Supplement: S1 File — Related data in Figs 1–6 and Table 1 were stated separately. (ZIP) [file pone.0154471.s002.zip]

Archive with 7 entries (6 files):
- S1_File/Fig 1 and Table 1 in S1 File.xlsx
- S1_File/Fig 2 in S1 File .xls
- S1_File/Fig 3 in S1 File.xlsx
- S1_File/Fig 4 in S1 File.xlsx
- S1_File/Fig 5 in S1 File.xlsx
- S1_File/Fig 6 in S1 File.xlsx
- S1_File/
