# Supplementary material for: Inhibition of SK4 Potassium Channels Suppresses Cell Proliferation, Migration and the Epithelial-Mesenchymal Transition in Triple-Negative Breast Cancer Cells
Source: PLoS One. 2016 Apr 28;11(4):e0154471. doi: 10.1371/journal.pone.0154471 (PMC4849628; doi:10.1371/journal.pone.0154471)
Supplement: S1 File — Related data in Figs 1–6 and Table 1 were stated separately. (ZIP) [file pone.0154471.s002.zip › S1_File/Fig 1 and Table 1 in S1 File.xlsx]

## Sheet: Fig 1 E. WB of SK4
Analysis by using Quantity One software
	Non-tumor BC1	BC1	Non-tumor BC2	BC2
SK4	17.943	130.755	104.391	152.402
E-cadherin	110.556	19.979	96.357	60.184
Tubulin	190.221	204.719	179.039	221.278
SK4/Tubulin	0.0943271	0.638705	0.583063	0.688735
E-cadherin/Tubulin	0.581198	0.0975923	0.53819	0.271984

## Sheet: Table 1 SK4 IHC score
TNBC
Case No.	IHC of breast cancer	Score for SK4
1002312***	ER-,PR-，Her2+；Ki67-15%	9
1002446***	ER-,PR-，Her2-0；Ki67-40%；E-cad+；P53+	8
1002837***	ER-,PR-，Her2-0；Ki67-50%；E-cad+；P53+；SMA+	8
1002000***	ER-,PR-，Her2+；Ki67-60%；P53-；	9
1001710***	ER-,PR-，Her2+；Ki67-80%；P53-；EGFR-	8
1002174***	ER-,PR-，Her2-0-+；Ki67-20%；P53+；SMA-，E-cad+	8
1002113***	ER-,PR-，Her2+；Ki67-30%；P53+；	8
1002663***	ER-,PR-，Her2-0；Ki67-60%；E-cad+	8
1002498***	ER-,PR-，Her2-0；Ki67-50%；E-cad+；P53+	4+
1001908***	ER-,PR-，Her2++；Ki67-20%；P53+	8
1002359***	ER-,PR-，Her2-0；Ki67-<10%；SMA-；P53+	8
1002247***	ER-，PR-，Her2-+,Ki76-30%；P53+	8
LUMINAL A
1002205***	ER+,PR+，Her2-0，Ki67-20%；E-cad+；P53-	9
1001800***	ER+,PR+，Her2-0，Ki67-10%；SMA-；P53-	8
1002354***	ER+,PR+，Her2-+，Ki67-3%；P53-	8
1001758***	ER+,PR+，Her2-+，Ki67-10%；P53+	8
1002618***	ER+,PR+，Her2-0，Ki67-15%；SMA-；P53-	8
1002657***	ER+,PR+，Her2-0，Ki67-20%；E-cad+；P53-	8
568***	ER+,PR+，Her2-+，Ki67-40%；E-cad+；P53+	8
1002733***	ER+,PR+，Her2-0，Ki67-70%；P53-	9
K000057***	ER+,PR+，Her2-+，Ki67-50%；P53+	8
1002823***	ER+,PR+，Her2-0，Ki67-20%；E-cad+；P53-	6
1002867***	ER+,PR+，Her2-0，Ki67-30%；SMA+；P53-	8
1148***	ER+,PR+，Her2-+，Ki67-40%；P53+	8
1002819***	ER+,PR-，Her2-+，Ki67-5%；E-cad+；P53-	9
1001854***	ER+,PR+，Her2-+，Ki67-3%；E-cad-；P53-	8
1002001***	ER+,PR+，Her2-+，Ki67-5-10%；P53-	8
1002016***	ER+,PR+，Her2-+，Ki67-10-15%；P53-；E-cad+	6
1002172***	ER+,PR+，Her2-+，Ki67-20%；P53-；	8
1002215***	ER+,PR+，Her2-+，Ki67-30%；P53-；SMA-	9
1002078***	ER+,PR+，Her2-+，Ki67-5%；P53-；	6
1002060***	ER-,PR+，Her2-+，Ki67-20%；P53-；SMA-	8
1002719***	ER+,PR-，Her2-0，Ki67-15%；E-cad-；SMA-；P53-	8
LUMINAL B
1001717***	ER+,PR+，Her2-+++，，Ki67-10%；P53+；E-cad+	8
1002499***	ER+,PR+，Her2-+++，，Ki67-15%；P53+；E-cad+	8
1002273***	ER+,PR-，Her2-+++，，Ki67-50%；P53+；E-cad+	8
1002656***	ER+,PR-，Her2-+++，，Ki67-5%；P53+；E-cad+；SMA+	8
1002550***	ER+,PR+，Her2-+++，，Ki67-30%；P53+；	8
1002767***	ER+,PR+，Her2-+++，，Ki67-10%；P53+；	8
1002124***	ER+,PR-，Her2-+++，，Ki67-30%；P53-；E-cad+	8
1002488***	ER+,PR-，Her2-+++，，Ki67-30%；P53+；	8
	HER-2 OVER EXPRESSION
K000042***	ER-,PR-，Her2-+++，Ki67-20%；P53+；E-cad+	9
1002001***	ER-,PR-，Her2-+++，Ki67-10%；P53+	8
1002369***	ER-,PR-，Her2-+++，Ki67-5%；P53+；	8
1002029***	ER-,PR-，Her2-+++，Ki67-40%；P53+；	9
1002335***	ER-,PR-，Her2-+++	8
1002357***	ER-,PR-，Her2-+++，Ki67-40%；P53-；	6
1002830***	ER-,PR-，Her2-+++，Ki67-30%；P53+；E-cad+	8
1002728***	ER-,PR-，Her2-+++，Ki67-70%；P53+	8
1002376***	ER-,PR-，Her2-+++，Ki67-20%；P53-；E-cad+	8
	Data analyzed	Low	High	Total
	TNBC	1	11	12
	Not TNBC	4	34	38
	Total	5	45	50
	Fisher's exact test
	P value	1
	P value summary	ns
	One- or two-sided	Two-sided
	Statistically significant? (alpha<0.05)	No
