# Supplementary material for: Inhibition of SK4 Potassium Channels Suppresses Cell Proliferation, Migration and the Epithelial-Mesenchymal Transition in Triple-Negative Breast Cancer Cells
Source: PLoS One. 2016 Apr 28;11(4):e0154471. doi: 10.1371/journal.pone.0154471 (PMC4849628; doi:10.1371/journal.pone.0154471)
Supplement: S1 File — Related data in Figs 1–6 and Table 1 were stated separately. (ZIP) [file pone.0154471.s002.zip › S1_File/Fig 2 in S1 File .xls]

## Sheet: A. WB
													WB band analysis by using ImageJ software
													MCF-7			T47D			MDA-468			MDA-231
												SK4
													37550.2			6951.77			21620.9			31910.3
												E-cad
													38175			54145.8			30670.3			0
												Vimentin
													0			0			0			29465.2
												Tubulin
													42970.5			53142.7			44573			40891.4
												Analysis	MCF-7			T47D			MDA-468			MDA-231
												SK4/Tubulin	0.873859			0.130813			0.485067			0.780368
												E-cad/Tubulin	0.888401			1.01888			0.688092			0
												Vim/Tubulin	0			0			0			0.720571

## Sheet: B. RT-PCR
Block Type	96well
Chemistry	SYBR_GREEN
Instrument Type	steponeplus
Passive Reference	ROX
Sample Name	Target Name	Reporter	RQ	RQ Min	RQ Max	Cт	Cт Mean	Cт SD	ΔCт Mean	ΔCт SE	ΔΔCт	Ct Threshold	Tm
MCF-7	SK4	SYBR	1	0.946078	1.057	20.6028	20.6363	0.0294967	7.99135	0.0288027	0	0.584939	90.4964
MDA-MB-231	SK4	SYBR	3.96342	3.70649	4.23816	20.1136	20.0991	0.0263661	6.0046	0.0348259	-1.98675	0.584939	90.4964
MCF-7	GAPDH	SYBR				12.5993	12.6449	0.0402335				0.720346	88.1087
MDA-MB-231	GAPDH	SYBR				14.034	14.0945	0.0542528				0.720346	88.1087
MCF-7	SK4	SYBR	1	0.946078	1.057	20.6584	20.6363	0.0294967	7.99135	0.0288027	0	0.584939	90.4964
MCF-7	GAPDH	SYBR				12.6602	12.6449	0.0402335				0.720346	88.1087
MCF-7	SK4	SYBR	1	0.946078	1.057	20.6477	20.6363	0.0294967	7.99135	0.0288027	0	0.584939	90.4964
MCF-7	GAPDH	SYBR				12.6753	12.6449	0.0402335				0.720346	88.1087
T47D	SK4	SYBR	0.0618936	0.0531414	0.0720874	26.8012	26.888	0.100527	12.0054	0.0792222	4.01407	0.584939	90.3473
T47D	GAPDH	SYBR				14.801	14.8826	0.0933954				0.720346	88.1087
T47D	SK4	SYBR	0.0618936	0.0531414	0.0720874	26.9982	26.888	0.100527	12.0054	0.0792222	4.01407	0.584939	90.3473
MDA-MB-468	SK4	SYBR	10.3433	9.31204	11.4888	17.0559	16.9536	0.0915191	4.62072	0.054577	-3.37063	0.584939	90.4964
T47D	GAPDH	SYBR				14.9845	14.8826	0.0933954				0.720346	88.1087
MDA-MB-468	GAPDH	SYBR				12.3527	12.3329	0.0236684				0.720346	87.9596
T47D	SK4	SYBR	0.0618936	0.0531414	0.0720874	26.8648	26.888	0.100527	12.0054	0.0792222	4.01407	0.584939	90.3473
MDA-MB-468	SK4	SYBR	10.3433	9.31204	11.4888	16.8795	16.9536	0.0915191	4.62072	0.054577	-3.37063	0.584939	90.4964
T47D	GAPDH	SYBR				14.8624	14.8826	0.0933954				0.720346	88.1087
MDA-MB-468	GAPDH	SYBR				12.3394	12.3329	0.0236684				0.720346	87.9596
MDA-MB-231	SK4	SYBR	3.96342	3.70649	4.23816	20.0686	20.0991	0.0263661	6.0046	0.0348259	-1.98675	0.584939	90.4964
MDA-MB-468	SK4	SYBR	10.3433	9.31204	11.4888	16.9255	16.9536	0.0915191	4.62072	0.054577	-3.37063	0.584939	90.3473
MDA-MB-231	GAPDH	SYBR				14.1106	14.0945	0.0542528				0.720346	88.1087
MDA-MB-468	GAPDH	SYBR				12.3067	12.3329	0.0236684				0.720346	88.1087
MDA-MB-231	SK4	SYBR	3.96342	3.70649	4.23816	20.115	20.0991	0.0263661	6.0046	0.0348259	-1.98675	0.584939	90.6456
MDA-MB-231	GAPDH	SYBR				14.1388	14.0945	0.0542528				0.720346	88.1087
Analysis Type	Singleplex
Endogenous Control	GAPDH
RQ Min/Max Confidence Level	95.0
Reference Sample	MCF-7
	MCF-7	T47D	MDA-468	MDA-231
Minimum	0.9461	0.05314	9.312	3.706
25% Percentile	0.9461	0.05314	9.312	3.706
Median	1	0.06189	10.34	3.963
75% Percentile	1.057	0.07209	11.49	4.238
Maximum	1.057	0.07209	11.49	4.238
Mean	1.001	0.06237	10.38	3.969
Std. Deviation	0.05547	0.009482	1.089	0.2659
Std. Error	0.03202	0.005475	0.6287	0.1535
Lower 95% CI of mean	0.8632	0.03882	7.676	3.309
Upper 95% CI of mean	1.139	0.08593	13.09	4.63
Sum	3.003	0.1871	31.14	11.91
Parameter
Table Analyzed	4 cell lines-SK4
One-way analysis of variance
Are means signif. different? (P < 0.05)	Yes
Number of groups	4
F	210
R squared	0.99
Dunnett's Multiple Comparison Test	Mean Diff.	q	Significant? P < 0.05?	Summary	95% CI of diff
MCF-7 vs T47D	0.94	2	No	ns	-0.38 to 2.3
MCF-7 vs MDA-468	-9.4	20	Yes	**	-11 to -8.1
MCF-7 vs MDA-231	-3	6.5	Yes	**	-4.3 to -1.6

## Sheet: C. WB
									WB band analysis by using ImageJ software
									MDA-468			MDA-231			T47D
								ER
									0			0			67653.3
								Tubulin
									34717.5			61871.9			62529.5
								Analysis	MDA-468			MDA-231			T47D
								ER/Tubulin	0			0			1.08194

## Sheet: H-K. Patch-clamp
Before ( no Ca2+ added)				After ( no Ca2+ added)
Step Voltage (mV)	Current density			Step Voltage (mV)	Current density
-100	-28.2121			-100	-10.3279
-90	-24.2639			-90	-8.85505
-80	-20.5892			-80	-7.65084
-70	-17.0365			-70	-6.49317
-60	-13.2092			-60	-5.27278
-50	-9.83858			-50	-3.63375
-40	-6.44941			-40	-2.57657
-30	-3.08107			-30	-1.37363
-20	-0.0793254			-20	-0.096698
-10	2.98204			-10	1.39933
0	5.40377			0	2.97092
10	7.86777			10	4.54254
20	10.0163			20	6.02478
30	12.3833			30	7.7485
40	14.5533			40	9.79456
50	16.8082			50	11.6429
60	19.7203			60	13.4537
70	22.8451			70	15.3413
80	25.7242			80	17.651
90	29.3918			90	19.699
100	33.1316			100	21.9637
Before (350 nM Free Ca2+)		After (350 nM Free Ca2+)
Step Voltage (mV)	Current density		Step Voltage (mV)	Current density
-100	-16.6667		-100	-5.98698
-90	-13.8906		-90	-5.34896
-80	-10.8698		-80	-4.51823
-70	-8.75		-70	-3.47656
-60	-6.23698		-60	-1.97135
-50	-3.83333		-50	-1.20573
-40	-1.28906		-40	-0.481771
-30	1.65104		-30	0.981771
-20	4.29948		-20	2.29167
-10	7.09375		-10	3.23438
0	9.90885		0	4.3151
10	13.1875		10	5.71875
20	16.3099		20	7.0625
30	19.3125		30	8.16667
40	22.599		40	8.75781
50	26.5651		50	9.99219
60	29.9557		60	11.5755
70	32.5443		70	12.6823
80	36.1641		80	12.6224
90	39.1042		90	13.6068
100	42.7526		100	14.9896
