# Supplementary material for: Inhibition of SK4 Potassium Channels Suppresses Cell Proliferation, Migration and the Epithelial-Mesenchymal Transition in Triple-Negative Breast Cancer Cells
Source: PLoS One. 2016 Apr 28;11(4):e0154471. doi: 10.1371/journal.pone.0154471 (PMC4849628; doi:10.1371/journal.pone.0154471)
Supplement: S1 File — Related data in Figs 1–6 and Table 1 were stated separately. (ZIP) [file pone.0154471.s002.zip › S1_File/Fig 3 in S1 File.xlsx]

## Sheet: A. MDA-MB-231-TRAM-34
TRAM-34 Con. (μM)	0	4	8	12	16	20
OD Value	0.774	0.785	0.721	0.721	0.636	0.652
	0.758	0.749	0.716	0.704	0.637	0.62
	0.739	0.76	0.744	0.697	0.663	0.665
Analysis
	0	4	8	12	16	20
Minimum	0.739	0.749	0.716	0.697	0.636	0.62
25% Percentile	0.739	0.749	0.716	0.697	0.636	0.62
Median	0.758	0.76	0.721	0.704	0.637	0.652
75% Percentile	0.774	0.785	0.744	0.721	0.663	0.665
Maximum	0.774	0.785	0.744	0.721	0.663	0.665
Mean	0.757	0.7647	0.727	0.7073	0.6453	0.6457
Std. Deviation	0.01752	0.01845	0.01493	0.01234	0.01531	0.02316
Std. Error	0.01012	0.01065	0.008622	0.007126	0.008838	0.01337
Lower 95% CI of mean	0.7135	0.7188	0.6899	0.6767	0.6073	0.5881
Upper 95% CI of mean	0.8005	0.8105	0.7641	0.738	0.6834	0.7032
Sum	2.271	2.294	2.181	2.122	1.936	1.937
Dunnett's Multiple Comparison Test	Mean Diff.	q	Significant? P < 0.05?	Summary	95% CI of diff
0 vs 4	-0.0077	0.54	No	ns	-0.049 to 0.033
0 vs 8	0.03	2.1	No	ns	-0.011 to 0.071
0 vs 12	0.05	3.5	Yes	*	0.0087 to 0.091
0 vs 16	0.11	7.9	Yes	*	0.071 to 0.15
0 vs 20	0.11	7.9	Yes	*	0.070 to 0.15

## Sheet: B. MDA-MB-231-CLT
Clotrimozale Con. (μM)	0	4	8	12	16	20
OD Value	0.781	0.786	0.722	0.685	0.689	0.653
	0.756	0.822	0.708	0.694	0.7	0.677
	0.735	0.826	0.701	0.691	0.683	0.68
Analysis
	0	4	8	12	16	20
Minimum	0.735	0.786	0.701	0.685	0.683	0.653
25% Percentile	0.735	0.786	0.701	0.685	0.683	0.653
Median	0.756	0.822	0.708	0.691	0.689	0.677
75% Percentile	0.781	0.826	0.722	0.694	0.7	0.68
Maximum	0.781	0.826	0.722	0.694	0.7	0.68
Mean	0.7573	0.8113	0.7103	0.69	0.6907	0.67
Std. Deviation	0.02303	0.02203	0.01069	0.004583	0.008622	0.0148
Std. Error	0.0133	0.01272	0.006173	0.002646	0.004978	0.008544
Lower 95% CI of mean	0.7001	0.7566	0.6838	0.6786	0.6692	0.6332
Upper 95% CI of mean	0.8145	0.8661	0.7369	0.7014	0.7121	0.7068
Sum	2.272	2.434	2.131	2.07	2.072	2.01
Dunnett's Multiple Comparison Test	Mean Diff.	q	Significant? P < 0.05?	Summary	95% CI of diff
0 vs 8	0.047	3.9	Yes	**	0.011 to 0.083
0 vs 12	0.067	5.5	Yes	**	0.031 to 0.10
0 vs 16	0.067	5.5	Yes	**	0.031 to 0.10
0 vs 20	0.087	7.2	Yes	**	0.051 to 0.12

## Sheet: C. T47D-TRAM-34
TRAM-34 Con. (μM)	0	4	8	12	16	20
OD Value	0.562	0.613	0.591	0.584	0.575	0.548
	0.58	0.615	0.593	0.592	0.589	0.574
	0.573	0.599	0.601	0.584	0.551	0.568
Analysis
	0	4	8	12	16	20
Minimum	0.562	0.599	0.591	0.584	0.551	0.548
25% Percentile	0.562	0.599	0.591	0.584	0.551	0.548
Median	0.573	0.613	0.593	0.584	0.575	0.568
75% Percentile	0.58	0.615	0.601	0.592	0.589	0.574
Maximum	0.58	0.615	0.601	0.592	0.589	0.574
Mean	0.5717	0.609	0.595	0.5867	0.5717	0.5633
Std. Deviation	0.009074	0.008718	0.005292	0.004619	0.01922	0.01361
Std. Error	0.005239	0.005033	0.003055	0.002667	0.0111	0.00786
Lower 95% CI of mean	0.5491	0.5873	0.5819	0.5752	0.5239	0.5295
Upper 95% CI of mean	0.5942	0.6307	0.6081	0.5981	0.6194	0.5972
Sum	1.715	1.827	1.785	1.76	1.715	1.69
Dunnett's Multiple Comparison Test	Mean Diff.	q	Significant? P < 0.05?	Summary	95% CI of diff
0 vs 8	-0.023	2.5	No	ns	-0.050 to 0.0034
0 vs 12	-0.015	1.6	No	ns	-0.042 to 0.012
0 vs 16	0	0	No	ns	-0.027 to 0.027
0 vs 20	0.0083	0.91	No	ns	-0.018 to 0.035

## Sheet: D. T47D-CLT
Clotrimozale Con. (μM)	0	4	8	12	16	20
OD Value	0.517	0.43	0.334	0.316	0.285	0.267
	0.523	0.42	0.337	0.321	0.287	0.248
	0.459	0.437	0.352	0.291	0.288	0.252
Analysis
	0	4	8	12	16	20
Minimum	0.459	0.42	0.334	0.291	0.285	0.248
25% Percentile	0.459	0.42	0.334	0.291	0.285	0.248
Median	0.517	0.43	0.337	0.316	0.287	0.252
75% Percentile	0.523	0.437	0.352	0.321	0.288	0.267
Maximum	0.523	0.437	0.352	0.321	0.288	0.267
Mean	0.4997	0.429	0.341	0.3093	0.2867	0.2557
Std. Deviation	0.03535	0.008544	0.009644	0.01607	0.001528	0.01002
Std. Error	0.02041	0.004933	0.005568	0.00928	0.0008819	0.005783
Lower 95% CI of mean	0.4119	0.4078	0.317	0.2694	0.2829	0.2308
Upper 95% CI of mean	0.5875	0.4502	0.365	0.3493	0.2905	0.2805
Sum	1.499	1.287	1.023	0.928	0.86	0.767
Dunnett's Multiple Comparison Test	Mean Diff.	q	Significant? P < 0.05?	Summary	95% CI of diff
0 vs 4	0.071	5.6	Yes	**	0.033 to 0.11
0 vs 8	0.16	12	Yes	**	0.12 to 0.20
0 vs 12	0.19	15	Yes	**	0.15 to 0.23
0 vs 16	0.21	17	Yes	**	0.18 to 0.25
0 vs 20	0.24	19	Yes	**	0.21 to 0.28

## Sheet: E,F. Colonies formation
	CTL	10μM TRAM-34	20μM TRAM-34
Colonies	37	24	14
	40	27	18
	45	30	19
	39	25	15
	CTL	10μM TRAM-34	20μM TRAM-34
Minimum	37	24	14
25% Percentile	38	24	14
Median	40	26	17
75% Percentile	44	29	19
Maximum	45	30	19
Mean	40	27	17
Std. Deviation	3.4	2.6	2.4
Std. Error	1.7	1.3	1.2
Lower 95% CI of mean	35	22	13
Upper 95% CI of mean	46	31	20
Coefficient of variation	8.46%	9.98%	14.43%
Sum	161	106	66
Parameter
Table Analyzed	COLONING
One-way analysis of variance
Are means signif. different? (P < 0.05)	Yes
Number of groups	3
F	70
R squared	0.94
Dunnett's Multiple Comparison Test	Mean Diff.	q	Significant? P < 0.05?	Summary	95% CI of diff
CTL vs 10μM TRAM-34	14	6.8	Yes	*	8.5 to 19
CTL vs 20μM TRAM-34	24	12	Yes	**	18 to 29
