# Supplementary material for: Inhibition of SK4 Potassium Channels Suppresses Cell Proliferation, Migration and the Epithelial-Mesenchymal Transition in Triple-Negative Breast Cancer Cells
Source: PLoS One. 2016 Apr 28;11(4):e0154471. doi: 10.1371/journal.pone.0154471 (PMC4849628; doi:10.1371/journal.pone.0154471)
Supplement: S1 File — Related data in Figs 1–6 and Table 1 were stated separately. (ZIP) [file pone.0154471.s002.zip › S1_File/Fig 4 in S1 File.xlsx]

## Sheet: A. MDA-MB-231
	Cells in Q3 (%)
	CTL			TRAM-34
24h	2.4	2.65	2.38	56.2	39.4	33.8
48h	3.8	3.51	4.02	62.3	44.8	40
Parameter
24h			48h
Table Analyzed	mda-231 24h		Table Analyzed	48h
Column A	CTL		Column A	CTL
vs	vs		vs	vs
Column B	TRAM-34 24h		Column B	TRAM-34 48h
Unpaired t test			Unpaired t test
P value	0.0019		P value	0.0013
P value summary	**		P value summary	**
Are means signif. different? (P < 0.05)	Yes		Are means signif. different? (P < 0.05)	Yes
One- or two-tailed P value?	One-tailed		One- or two-tailed P value?	One-tailed
t, df	t=6.0 df=4		t, df	t=6.7 df=4
95% confidence interval	-59 to -22		95% confidence interval	-64 to -26
R squared	0.9		R squared	0.92
F test to compare variances			F test to compare variances
F,DFn, Dfd	6000, 2, 2		F,DFn, Dfd	2100, 2, 2
P value	0.0003		P value	0.0009
P value summary	***		P value summary	***
Are variances significantly different?	Yes		Are variances significantly different?	Yes

## Sheet: B. T47D
	Cells in Q3 (%)
	CTL			TRAM-34
24h	0.084	0.53	0.148	0.272	0.735	0.469
48h	0.203	0.897	0.448	1.07	1.42	0.937
Parameter
24h			48h
Table Analyzed	T47D-24h		Table Analyzed	T47D-48h
Column A	CTL		Column A	CTL
vs	vs		vs	vs
Column B	TRAM-34 24h		Column B	TRAM-34 48h
Unpaired t test			Unpaired t test
P value	0.2858		P value	0.0657
P value summary	ns		P value summary	ns
Are means signif. different? (P < 0.05)	No		Are means signif. different? (P < 0.05)	No
One- or two-tailed P value?	Two-tailed		One- or two-tailed P value?	Two-tailed
t, df	t=1.2 df=4		t, df	t=2.5 df=4
Difference between means	-0.24 ?0.19N		Difference between means	-0.63 ?0.25t
95% confidence interval	-0.77 to 0.30		95% confidence interval	-1.3 to 0.065
R squared	0.27		R squared	0.61
F test to compare variances			F test to compare variances
F,DFn, Dfd	1.1, 2, 2		F,DFn, Dfd	2.0, 2, 2
P value	0.9628		P value	0.6689
P value summary	ns		P value summary	ns
Are variances significantly different?	No		Are variances significantly different?	No
