# Supplementary material for: Inhibition of SK4 Potassium Channels Suppresses Cell Proliferation, Migration and the Epithelial-Mesenchymal Transition in Triple-Negative Breast Cancer Cells
Source: PLoS One. 2016 Apr 28;11(4):e0154471. doi: 10.1371/journal.pone.0154471 (PMC4849628; doi:10.1371/journal.pone.0154471)
Supplement: S1 File — Related data in Figs 1–6 and Table 1 were stated separately. (ZIP) [file pone.0154471.s002.zip › S1_File/Fig 5 in S1 File.xlsx]

## Sheet: A. WB
		WB band analysis by ImageJ software
		SK4							Tubulin
		CTL	N.C.	Si-1	Si-2	Si-3			CTL	N.C.	Si-1	Si-2	Si-3
		CTL	N.C.	Si-1	Si-2	Si-3			CTL	N.C.	Si-1	Si-2	Si-3
		48333.2	56276.8	17215.4	23574.1	19783			45724.7	46610.5	39670.5	45738.9	80979.5
					Analysis		CTL	N.C.	Si-1	Si-2	Si-3
						SK4/Tubulin	1.05705	1.20738	0.433959	0.515405	0.244296

## Sheet: B. RT-PCR
Block Type	96well
Chemistry	SYBR_GREEN
Instrument Type	steponeplus
Passive Reference	ROX
Sample Name	Target Name	Reporter	RQ	RQ Min	RQ Max	Cт	Cт Mean	Cт SD	ΔCт Mean	ΔCт SE	ΔΔCт	Ct Threshold	Tm
CTL	IK1	SYBR	1	0.88131	1.13467	19.9988	20.0301	0.109143	6.76769	0.0656517	0	0.675341	90.6432
Si-1	IK1	SYBR	0.489074	0.383572	0.623594	20.9525	20.8311	0.133927	7.79956	0.12626	1.03188	0.675341	90.7923
CTL	GAPDH	SYBR				13.2784	13.2624	0.0319103				0.508155	88.1123
Si-1	GAPDH	SYBR				12.9897	13.0316	0.172882				0.508155	88.2613
CTL	IK1	SYBR	1	0.88131	1.13467	20.1514	20.0301	0.109143	6.76769	0.0656517	0	0.675341	90.6432
Si-2	IK1	SYBR	0.321356	0.299242	0.345104	22.4148	22.3431	0.062065	8.40544	0.0370467	1.63776	0.675341	90.4942
CTL	GAPDH	SYBR				13.2256	13.2624	0.0319103				0.508155	88.1123
Si-2	GAPDH	SYBR				13.9493	13.9377	0.0162879				0.508155	88.1123
CTL	IK1	SYBR	1	0.88131	1.13467	19.94	20.0301	0.109143	6.76769	0.0656517	0	0.675341	90.4942
Si-2	IK1	SYBR	0.321356	0.299242	0.345104	22.3066	22.3431	0.062065	8.40544	0.0370467	1.63776	0.675341	90.4942
CTL	GAPDH	SYBR				13.2831	13.2624	0.0319103				0.508155	88.1123
Si-2	GAPDH	SYBR				13.9191	13.9377	0.0162879				0.508155	88.1123
NC	IK1	SYBR	1.33827	1.24492	1.43862	19.9322	19.9783	0.0402573	6.34732	0.0375705	-0.42037	0.675341	90.4942
Si-2	IK1	SYBR	0.321356	0.299242	0.345104	22.308	22.3431	0.062065	8.40544	0.0370467	1.63776	0.675341	90.4942
NC	GAPDH	SYBR				13.6464	13.631	0.0511271				0.508155	88.1123
Si-2	GAPDH	SYBR				13.9446	13.9377	0.0162879				0.508155	88.1123
NC	IK1	SYBR	1.33827	1.24492	1.43862	19.9967	19.9783	0.0402573	6.34732	0.0375705	-0.42037	0.675341	90.6432
Si-3	IK1	SYBR	0.306573	0.262939	0.357448	21.2983	21.1684	0.116185	8.47338	0.0797789	1.7057	0.675341	90.4942
NC	GAPDH	SYBR				13.574	13.631	0.0511271				0.508155	88.2613
Si-3	GAPDH	SYBR				12.7268	12.695	0.0747996				0.508155	87.9632
NC	IK1	SYBR	1.33827	1.24492	1.43862	20.0061	19.9783	0.0402573	6.34732	0.0375705	-0.42037	0.675341	90.6432
Si-3	IK1	SYBR	0.306573	0.262939	0.357448	21.1325	21.1684	0.116185	8.47338	0.0797789	1.7057	0.675341	90.4942
NC	GAPDH	SYBR				13.6727	13.631	0.0511271				0.508155	88.2613
Si-3	GAPDH	SYBR				12.6096	12.695	0.0747996				0.508155	87.9632
Si-1	IK1	SYBR	0.489074	0.383572	0.623594	20.8534	20.8311	0.133927	7.79956	0.12626	1.03188	0.675341	90.7923
Si-3	IK1	SYBR	0.306573	0.262939	0.357448	21.0744	21.1684	0.116185	8.47338	0.0797789	1.7057	0.675341	90.4942
Si-1	GAPDH	SYBR				13.2215	13.0316	0.172882				0.508155	88.1123
Si-3	GAPDH	SYBR				12.7487	12.695	0.0747996				0.508155	88.1123
Si-1	IK1	SYBR	0.489074	0.383572	0.623594	20.6874	20.8311	0.133927	7.79956	0.12626	1.03188	0.675341	90.7923
Si-1	GAPDH	SYBR				12.8835	13.0316	0.172882				0.508155	88.4104
Analysis Type	Singleplex
Endogenous Control	GAPDH
RQ Min/Max Confidence Level	95.0
Reference Sample	CTL
CTL	N.C.	Si-1	Si-2	Si-3
1.135	1.439	0.624	0.345	0.357
1	1.338	0.489	0.321	0.307
0.881	1.245	0.384	0.299	0.263
Parameter
Table Analyzed	Si-RNA
One-way analysis of variance
P value	< 0.0001
P value summary	***
Are means signif. different? (P < 0.05)	Yes
Number of groups	5
F	74
R squared	0.97
ANOVA Table	SS	df	MS
Treatment (between columns)	2.5	4	0.63
Residual (within columns)	0.086	10	0.0086
Total	2.6	14
Dunnett's Multiple Comparison Test	Mean Diff.	q	Significant? P < 0.05?	Summary	95% CI of diff
CTL vs N.C.	-0.34	4.4	Yes	**	-0.55 to -0.12
CTL vs Si-1	0.51	6.7	Yes	***	0.29 to 0.72
CTL vs Si-2	0.68	9.1	Yes	***	0.47 to 0.90
CTL vs Si-3	0.7	9.2	Yes	***	0.48 to 0.91

## Sheet: C. TRANSWELL
CTL	Si-RNA	TRAM-34
181	96	56
165	91	52
175	85	50
193	80	61
	CTL	Si-RNA	TRAM-34
Number of values	4	4	4
Minimum	165	80	50
25% Percentile	167.5	81.25	50.5
Median	178	88	54
75% Percentile	190	94.75	59.75
Maximum	193	96	61
Mean	178.5	88	54.75
Std. Deviation	11.7	6.976	4.856
Std. Error	5.852	3.488	2.428
Lower 95% CI of mean	159.9	76.9	47.02
Upper 95% CI of mean	197.1	99.1	62.48
Sum	714	352	219
Table Analyzed
One-way analysis of variance
P value	< 0.0001
P value summary	***
Are means signif. different? (P < 0.05)	Yes
Number of groups	3
F	250
R squared	0.98
ANOVA Table	SS	df	MS
Treatment (between columns)	33000	2	16000
Residual (within columns)	600	9	67
Total	33000	11
Dunnett's Multiple Comparison Test	Mean Diff.	q	Significant? P < 0.05?	Summary	95% CI of diff
CTL vs Si-RNA	91	16	Yes	**	75 to 110
CTL vs TRAM-34	120	21	Yes	**	110 to 140

## Sheet: D. Wound healing
Measured by using ImageJ software
A	Angle	Length			B	Angle	Length				C	Angle	Length
1	0	542	CTL-0h		1	0	530	CTL-0h			1	0	565	CTL-0h
2	0	556	CTL-0h		2	0	536	CTL-0h			2	0	537	CTL-0h
3	0	554	CTL-0h		3	0	538	CTL-0h			3	0	523	CTL-0h
4	0	512	CTL-0h		4	0	343	CTL-12h			4	0	343	CTL-12h
5	0	562	CTL-0h		5	0	350	CTL-12h			5	0	350	CTL-12h
6	0	544	CTL-0h		6	0	342	CTL-12h			6	0	331	CTL-12h
7	0	350	CTL-12h		7	0	133	CTL-24h			7	0	90	CTL-24h
8	0	286	CTL-12h		8	0	138	CTL-24h			8	0	139	CTL-24h
9	0	376	CTL-12h		9	0	130	CTL-24h			9	0	108	CTL-24h
10	0	294	CTL-12h		10	0	528	TRAM-0h			10	0	547	TRAM-0h
11	0	376	CTL-12h		11	0	520	TRAM-0h			11	0	525	TRAM-0h
12	0	306	CTL-12h		12	0	510	TRAM-0h			12	0	567	TRAM-0h
13	0	103	CTL-24h		13	0	328	TRAM-12h			13	0	309	TRAM-12h
14	0	92	CTL-24h		14	0	336	TRAM-12h			14	0	328	TRAM-12h
15	0	108	CTL-24h		15	0	355	TRAM-12h			15	0	379	TRAM-12h
16	0	61	CTL-24h		16	0	316	TRAM-24h			16	0	303	TRAM-24h
17	0	87	CTL-24h		17	0	303	TRAM-24h			17	0	301	TRAM-24h
18	0	33	CTL-24h		18	0	334	TRAM-24h			18	0	324	TRAM-24h
19	0	27	CTL-24h
20	0	504	TRAM-0h
21	0	492	TRAM-0h
22	0	480	TRAM-0h
23	0	537	TRAM-0h
24	0	501	TRAM-0h
25	0	540	TRAM-0h
26	0	315	TRAM-12h
27	0	321	TRAM-12h
28	0	318	TRAM-12h
29	0	225	TRAM-12h
30	0	294	TRAM-12h
31	0	339	TRAM-12h
32	0	284	TRAM-24h
33	0	282	TRAM-24h
34	0	235	TRAM-24h
35	0	256	TRAM-24h	235
36	0	213	TRAM-24h
37	0	272	TRAM-24h
Analysis
Time	CTL	Wound healed rate				Time	CTL	Wound healed rate				Time	CTL	Wound healed rate
0h	545	0				0h	534.667	0				0h	541.667	0
12h	331.333	0.392049				12h	345	0.354738				12h	341.333	0.369846
24h	73	0.866055				24h	133.667	0.75				24h	112.333	0.792615
Time	TRAM-34	Wound healed rate				Time	TRAM-34	Wound healed rate				Time	TRAM-34	Wound healed rate
0h	509	0				0h	519.333	0				0h	546.333	0
12h	302	0.40668				12h	339.667	0.345956				12h	338.667	0.38011
24h	257	0.495088				24h	317.667	0.388318				24h	309.333	0.433801
12h	CTL	TRAM				24h	CTL	TRAM-34
Number of values	3	3				Number of values	3	3
Minimum	36	35				Minimum	75	39
25% Percentile	36	35				25% Percentile	75	39
Median	37	38				Median	79	43
75% Percentile	39	41				75% Percentile	87	50
Maximum	39	41				Maximum	87	50
Mean	37	38				Mean	80	44
Std. Deviation	1.9	3.1				Std. Deviation	5.9	5.4
Std. Error	1.1	1.8				Std. Error	3.4	3.1
Lower 95% CI of mean	33	30				Lower 95% CI of mean	66	30
Upper 95% CI of mean	42	45				Upper 95% CI of mean	95	57
Sum	112	113				Sum	241	131
Parameter						Parameter
Table Analyzed	12h					Table Analyzed	24h
Column A	CTL					Column A	CTL
vs	vs					vs	vs
Column B	TRAM-34					Column B	TRAM-34
Unpaired t test with Welch's correction						Unpaired t test
P value	0.813					P value	0.0014
P value summary	ns					P value summary	**
Are means signif. different? (P < 0.05)	No					Are means signif. different? (P < 0.05)	Yes
One- or two-tailed P value?	Two-tailed					One- or two-tailed P value?	Two-tailed
Welch-corrected t, df	t=0.26 df=3					t, df	t=7.9 df=4
F test to compare variances
F,DFn, Dfd	2.7, 2, 2					F test to compare variances
P value	0.5409					F,DFn, Dfd	1.2, 2, 2
P value summary	ns					P value	0.9205
Are variances significantly different?	No					P value summary	ns
						Are variances significantly different?	No
