# Supplementary material for: Inhibition of SK4 Potassium Channels Suppresses Cell Proliferation, Migration and the Epithelial-Mesenchymal Transition in Triple-Negative Breast Cancer Cells
Source: PLoS One. 2016 Apr 28;11(4):e0154471. doi: 10.1371/journal.pone.0154471 (PMC4849628; doi:10.1371/journal.pone.0154471)
Supplement: S1 File — Related data in Figs 1–6 and Table 1 were stated separately. (ZIP) [file pone.0154471.s002.zip › S1_File/Fig 6 in S1 File.xlsx]

## Sheet: B. WB
WB band analysis by ImageJ software
											CTL				E+b
									Vimentin
											16388.8				54512.8
									Slug
											32388.8					70613.4
									Snail1
											23105.3					50755.4
									Tubulin
											71166.6					62594.3
									Analysis		CTL				E+b
									Vimentin/Tubulin		0.230288				0.870891
									Slug/Tubulin		0.455113				1.12811
									Snail1/Tubulin		0.324665				0.810863

## Sheet: C. RT-PCR
Block Type	96well
Chemistry	SYBR_GREEN
Instrument Type	steponeplus
Passive Reference	ROX
Sample Name	Target Name	Reporter	RQ	RQ Min	RQ Max	Cт	Cт Mean	Cт SD	ΔCт Mean	ΔCт SE	ΔΔCт	Automatic Ct Threshold	Ct Threshold	Baseline Start	Baseline End	Tm
CTL	SK4	SYBR	1	0.915519	1.09228	22.1209	22.1971	0.0723421	7.37773	0.0458639	0	TRUE	0.90279	3	15	90.4861
CTL	Vim	SYBR	1	0.951858	1.05058	14.3103	14.3294	0.0299128	-0.489993	0.0256378	0	TRUE	0.737189	3	8	86.0146
CTL	GAPDH	SYBR				14.7846	14.8193	0.0328195				TRUE	0.915172	3	7	88.1034
E+b	Slug	SYBR	2.01519	1.78344	2.27705	18.8955	18.9327	0.0412148	3.96134	0.0634813	-1.01091	TRUE	0.669987	3	13	86.1675
E+b	beta-cat	SYBR				14.9832	14.9684	0.0542962	-0.00295035	0.0666809		TRUE	0.670302	3	9	81.2466
CTL	SK4	SYBR	1	0.915519	1.09228	22.2054	22.1971	0.0723421	7.37773	0.0458639	0	TRUE	0.90279	3	15	90.4861
CTL	Snail1	SYBR	1	0.912164	1.09629	23.8375	23.924	0.0759555	9.10467	0.0477715	0	TRUE	1.1289	3	16	83.7789
CTL	GAPDH	SYBR				14.8237	14.8193	0.0328195				TRUE	0.915172	3	7	88.1034
E+b	Vim	SYBR	2.93771	2.55361	3.37957	12.8429	12.9266	0.0742479	-2.04468	0.0728096	-1.55469	TRUE	0.737189	3	7	86.3165
E+b	Slug	SYBR	2.01519	1.78344	2.27705	18.977	18.9327	0.0412148	3.96134	0.0634813	-1.01091	TRUE	0.669987	3	12	86.1675
E+b	beta-cat	SYBR				15.0137	14.9684	0.0542962	-0.00295035	0.0666809		TRUE	0.670302	3	9	81.3957
CTL	SK4	SYBR	1	0.915519	1.09228	22.2649	22.1971	0.0723421	7.37773	0.0458639	0	TRUE	0.90279	3	15	90.4861
CTL	Snail1	SYBR	1	0.912164	1.09629	23.9797	23.924	0.0759555	9.10467	0.0477715	0	TRUE	1.1289	3	16	83.7789
CTL	GAPDH	SYBR				14.8498	14.8193	0.0328195				TRUE	0.915172	3	8	87.9544
E+b	Vim	SYBR	2.93771	2.55361	3.37957	12.9845	12.9266	0.0742479	-2.04468	0.0728096	-1.55469	TRUE	0.737189	3	6	86.3165
E+b	beta-cat	SYBR				14.9082	14.9684	0.0542962	-0.00295035	0.0666809		TRUE	0.670302	3	9	81.5447
CTL	Snail1	SYBR	1	0.912164	1.09629	23.9548	23.924	0.0759555	9.10467	0.0477715	0	TRUE	1.1289	3	16	83.7789
E+b	SK4	SYBR	1.33774	1.19164	1.50175	21.9454	21.9293	0.0210554	6.95794	0.0600952	-0.419797	TRUE	0.90279	3	15	90.6369
E+b	Vim	SYBR	2.93771	2.55361	3.37957	12.9526	12.9266	0.0742479	-2.04468	0.0728096	-1.55469	TRUE	0.737189	3	7	86.3165
E+b	GAPDH	SYBR				15.0757	14.9713	0.101936				TRUE	0.915172	3	7	88.1023
CTL	Slug	SYBR	1	0.95006	1.05257	19.8268	19.7916	0.0323853	4.97225	0.0266203	0	TRUE	0.669987	3	13	86.0146
E+b	SK4	SYBR	1.33774	1.19164	1.50175	21.937	21.9293	0.0210554	6.95794	0.0600952	-0.419797	TRUE	0.90279	3	15	90.6369
E+b	Snail1	SYBR	2.39945	2.13684	2.69433	22.8339	22.8133	0.0221776	7.84197	0.0602296	-1.2627	TRUE	1.1289	3	16	84.0809
E+b	GAPDH	SYBR				14.9663	14.9713	0.101936				TRUE	0.915172	3	8	88.1023
CTL	Slug	SYBR	1	0.95006	1.05257	19.7631	19.7916	0.0323853	4.97225	0.0266203	0	TRUE	0.669987	3	13	85.8656
E+b	SK4	SYBR	1.33774	1.19164	1.50175	21.9054	21.9293	0.0210554	6.95794	0.0600952	-0.419797	TRUE	0.90279	3	15	90.6369
E+b	Snail1	SYBR	2.39945	2.13684	2.69433	22.7898	22.8133	0.0221776	7.84197	0.0602296	-1.2627	TRUE	1.1289	3	16	84.0809
E+b	GAPDH	SYBR				14.872	14.9713	0.101936				TRUE	0.915172	3	8	88.1023
CTL	Vim	SYBR	1	0.951858	1.05058	14.3638	14.3294	0.0299128	-0.489993	0.0256378	0	TRUE	0.737189	3	8	86.0146
CTL	Slug	SYBR	1	0.95006	1.05257	19.7848	19.7916	0.0323853	4.97225	0.0266203	0	TRUE	0.669987	3	13	85.8656
E+b	Snail1	SYBR	2.39945	2.13684	2.69433	22.8162	22.8133	0.0221776	7.84197	0.0602296	-1.2627	TRUE	1.1289	3	16	84.0809
CTL	Vim	SYBR	1	0.951858	1.05058	14.3139	14.3294	0.0299128	-0.489993	0.0256378	0	TRUE	0.737189	3	8	86.1637
E+b	Slug	SYBR	2.01519	1.78344	2.27705	18.9254	18.9327	0.0412148	3.96134	0.0634813	-1.01091	TRUE	0.669987	3	13	86.1675
Analysis Type	Singleplex
Endogenous Control	GAPDH
RQ Min/Max Confidence Level	95.0
Reference Sample	CTL
	CTL			E+b
Vimentin	0.952	1	1.051	2.55361	2.93771	3.37957
Snail1	1.096	1	0.912	2.39945	2.13684	2.69433
Slug	1.053	1	0.95	2.01519	1.78344	2.27705
SK4	1.092	1	0.916	1.50175	1.33774	1.19164
Table Analyzed	Vimentin		Table Analyzed	Snail1		Table Analyzed	Slug		Table Analyzed	SK4
Column A	CTL		Column A	CTL		Column A	CTL		Column A	CTL
vs	vs		vs	vs		vs	vs		vs	vs
Column B	E+b		Column B	E+b		Column B	E+b		Column B	E+b
Paired t test			Paired t test			Paired t test			Paired t test
P value	0.0113		P value	0.0184		P value	0.0235		P value	0.0127
P value summary	*		P value summary	*		P value summary	*		P value summary	*
Are means signif. different? (P < 0.05)	Yes		Are means signif. different? (P < 0.05)	Yes		Are means signif. different? (P < 0.05)	Yes		Are means signif. different? (P < 0.05)	Yes
One- or two-tailed P value?	Two-tailed		One- or two-tailed P value?	Two-tailed		One- or two-tailed P value?	Two-tailed		One- or two-tailed P value?	Two-tailed
t, df	t=9.3 df=2		t, df	t=7.3 df=2		t, df	t=6.4 df=2		t, df	t=8.8 df=2

## Sheet: D. WB
WB band analysis by ImageJ software
														CTL			N.C.			Si-SK4
													Vimentin
														30565.6			27405.8			54.556
													Snail1
														30900.6			41880.4			22347.6
													Tubulin
														47031.4			43410.9			47693.9
														Analysis
															CTL		N.C.			Si-SK4
														Vim/Tubulin	0.649897		0.631311			0.00114388
														Snail1/Tubulin	0.65702		0.964743			0.468563
1	47031.4
2	43410.9
3	47693.9
